# Supplementary material for: Multifunctional Heterogeneous Ion-Exchange Membranes for Ion and Microbe Removal in Low-Salinity Water
Source: Polymers (Basel). 2023 Feb 8;15(4):843. doi: 10.3390/polym15040843 (PMC9962874; doi:10.3390/polym15040843)
Supplement: Supplementary file 1 [file polymers-15-00843-s001.zip]

Archive with 1 entries (1 files):
- polymers-2087050-supplementary.pdf
